# Supplementary material for: Electrochemical Lithium Extraction with Gas Flushing of Porous Electrodes
Source: Nanomaterials (Basel). 2023 Apr 26;13(9):1471. doi: 10.3390/nano13091471 (PMC10179911; doi:10.3390/nano13091471)
Supplement: Supplementary file 1 [file nanomaterials-13-01471-s001.zip]

Archive with 1 entries (1 files):
- nanomaterials-2310130-supplementary.pdf
